# Supplementary material for: Exploring the Venom Gland Transcriptome of Bothrops asper and Bothrops jararaca: De Novo Assembly and Analysis of Novel Toxic Proteins
Source: Toxins (Basel). 2024 Nov 27;16(12):511. doi: 10.3390/toxins16120511 (PMC11728684; doi:10.3390/toxins16120511)
Supplement: Supplementary file 1 [file toxins-16-00511-s001.zip]

Archive with 32 entries (28 files):
- toxins-3245296-supplementary/
- toxins-3245296-supplementary/alignment/
- toxins-3245296-supplementary/alignment/S10_alignment_Sntx3.fasta
- toxins-3245296-supplementary/alignment/S11_alignment_Conotoxin.fasta
- toxins-3245296-supplementary/alignment/S12_alignment_CftxB.fasta
- toxins-3245296-supplementary/alignment/S13_alignment_ARS.fasta
- toxins-3245296-supplementary/alignment/S14_alignment_ARS I.fasta
- toxins-3245296-supplementary/alignment/S1_alignmen_PLA2-B.jararaca.fasta
- toxins-3245296-supplementary/alignment/S2_alignment_PLA2-B.asper.fasta
- toxins-3245296-supplementary/alignment/S3_alignment_PLA2.fasta
- toxins-3245296-supplementary/alignment/S4_alignment_AG5-B.jararaca.fa
- toxins-3245296-supplementary/alignment/S5_alignment_AG5-B.asper.fasta
- toxins-3245296-supplementary/alignment/S6_alignment_AG5.fasta
- toxins-3245296-supplementary/alignment/S7_alignment_GDPD-B.jararaca.fasta
- toxins-3245296-supplementary/alignment/S8_alignment_GDPD-B.asper.fasta
- toxins-3245296-supplementary/alignment/S9_alignment_GDPD.fasta
- toxins-3245296-supplementary/toxins-3245296-supplementary figures/
- toxins-3245296-supplementary/toxins-3245296-supplementary figures/Images/
- toxins-3245296-supplementary/toxins-3245296-supplementary figures/Images/S10_alignment_Sntx3.png
- toxins-3245296-supplementary/toxins-3245296-supplementary figures/Images/S11_alignment_Conotoxin.png
- toxins-3245296-supplementary/toxins-3245296-supplementary figures/Images/S12_alignment_CftxB.png
- toxins-3245296-supplementary/toxins-3245296-supplementary figures/Images/S13_alignment_ARS.png
- toxins-3245296-supplementary/toxins-3245296-supplementary figures/Images/S14_alignment_ARS I.png
- toxins-3245296-supplementary/toxins-3245296-supplementary figures/Images/S1_alignment_PLA2_B.jararaca.png
- toxins-3245296-supplementary/toxins-3245296-supplementary figures/Images/S2_alignment_PLA2_B.asper.png
- toxins-3245296-supplementary/toxins-3245296-supplementary figures/Images/S3_alignment_PLA2.png
- toxins-3245296-supplementary/toxins-3245296-supplementary figures/Images/S4_alignment_AG5_B.jararaca.png
- toxins-3245296-supplementary/toxins-3245296-supplementary figures/Images/S5_alignment_AG5_B.asper.png
- toxins-3245296-supplementary/toxins-3245296-supplementary figures/Images/S6_alignment_AG5.png
- toxins-3245296-supplementary/toxins-3245296-supplementary figures/Images/S7_alignment_GDPD_B.jararaca.png
- toxins-3245296-supplementary/toxins-3245296-supplementary figures/Images/S8_alignment_GDPD_B.asper.png
- toxins-3245296-supplementary/toxins-3245296-supplementary figures/Images/S9_alignment_GDPD.png
