# Supplementary material for: Exploring the Venom Gland Transcriptome of Bothrops asper and Bothrops jararaca: De Novo Assembly and Analysis of Novel Toxic Proteins
Source: Toxins (Basel). 2024 Nov 27;16(12):511. doi: 10.3390/toxins16120511 (PMC11728684; doi:10.3390/toxins16120511)
Supplement: Supplementary file 1 [file toxins-16-00511-s001.zip › toxins-3245296-supplementary/alignment/S10_alignment_Sntx3.fasta]

>B.jararaca|TRINITY_DN2220_c2_g1_i1/1-576 len=1755|contig_completo
RHSPKLLSFSKNEGRDARDGAGPAGGGGWISNISRAREGRNCSVYFFFSLSLSLRFAPFALRIYQPAPTYIV
PGPLLHPEPMKRFWTGVLFSLVVTEVVALQC----YSCSGNNDCQEIETCKEHQKMCK--------------
TAVMTI-----------------INRHKITPY---------FLKGCDVSGKPNNSISHLLGHRLVFLAEEHC
ETDLCNSGVPKEVPRMRDMIRVRGHRENILSCYSCTAADNTCNNSSLTQMNCFWPQEECVDITSLTDPEEFP
KDQERIKGCGQLSHCQDALGFQNHKSFYMINCCNSSWCNKHVQDYKKAPLPLNGVTCHSCEGNTTHGCAPDN
TTTVQCRGPMTQCLEALGTHGISGNNSVIKGCASPSWCDSPYTSIYKNLGGVGTHCCANNLCNSWIIDGQLK
ASPRSQASQFTLAQHTLMSTGLLLFTVFLLSESSGTSNCGLLHSPQYLRQLGITRGVPTAHHIPHTIKETTI
PTKPGVKRPQSWGPKSTCSQHSQASAPSPLPFSKWSLAKLSMLTEYLFFFLDTQVVLDLRPQWRSTFLWLRG
TFGKVWPPCYPFRRHVCVNPLPILSQDGEVPPASPVTLLARSKL
>Bothrops_asper|TRINITY_DN4158_c2_g1_i2/1-367
------------------------------------------------------------------------
---------------------------ALQC----YSCSGNNDCQEIEHVKSTRRCARPLSPSIDTRSPPTS
SRVVTVESQIIPSHTFWAIDLCFWQRNIVKPICATVVFPRRYPEGISVSEAAEKTSVAILVQLLITLVTTPV
SHRIVSG------------------------------------------------PRKSVWISPPQIQKNFP
RTKNVSRAVASFLTAR-MLWASKITRVSTSTVVTPAGVTNTCKITRRLPCPTG---SRATAAKETRLTVVPQ
ITPQRCNAEAPLSAKPWEPTASLATIQSSKVVLPHPGATAPTPPSTRIWAARPTAVLIIYATAGSSMDSKHL
QGAKPATSPWPNTLLCQRVFCFLQFFFFLKKAQGLTVVFCTLPNIRSWELGGFLLSVPTAHRIPHTIKETTI
PTKPGVKRPQSWGPKSTC------------------------------------------------------
--------------------------------------------
>CD59_antigen|conserved_site|match$4_102_146/1-45
------------------------------------------------------------------------
-----------------------------QC----YSCSGNNDCQEIETCKEHQKMCK--------------
TAVMTI-----------------INRHKITPY---------FLKGC--------------------------
------------------------------------------------------------------------
------------------------------------------------------------------------
------------------------------------------------------------------------
------------------------------------------------------------------------
------------------------------------------------------------------------
--------------------------------------------
>Oxyuranus_scutellatus|A8HDK2.1|3SX3_OXYSC/1-79
------------------------------------------------------------------------
----------------MKTLLLTLVVMTIVCLDLGYTLTCYMNPSGTMVCKEHETMCY--------------
QLIVWT-----------------FQYRVL------------YLKGCTSSCPGGNNRAC-------------C
STDLCNN-----------------------------------------------------------------
------------------------------------------------------------------------
------------------------------------------------------------------------
------------------------------------------------------------------------
------------------------------------------------------------------------
--------------------------------------------
>Snake_toxin-like|superfamily|match$6_101_182/1-82
------------------------------------------------------------------------
----------------------------LQC----YSCSGNNDCQEIETCKEHQKMCK--------------
TAVMTI-----------------INRHKITPY---------FLKGCDVSGKPNNSISHLLGHRLVFLAEEHC
ETDLCNSGVP--------------------------------------------------------------
------------------------------------------------------------------------
------------------------------------------------------------------------
------------------------------------------------------------------------
------------------------------------------------------------------------
--------------------------------------------
>u-PAR-Ly-6|domainmatch$2_3_64/1-62
------------------------------------------------------------------------
------------------------------------------------TCKEHQKMCK--------------
TAVMTI-----------------INRHKITPY---------FLKGCDVSGKPNNSISHLLGHRLVFLAEEHC
ETDLCN------------------------------------------------------------------
------------------------------------------------------------------------
------------------------------------------------------------------------
------------------------------------------------------------------------
------------------------------------------------------------------------
--------------------------------------------
