# Supplementary material for: Exploring the Venom Gland Transcriptome of Bothrops asper and Bothrops jararaca: De Novo Assembly and Analysis of Novel Toxic Proteins
Source: Toxins (Basel). 2024 Nov 27;16(12):511. doi: 10.3390/toxins16120511 (PMC11728684; doi:10.3390/toxins16120511)
Supplement: Supplementary file 1 [file toxins-16-00511-s001.zip › toxins-3245296-supplementary/alignment/S11_alignment_Conotoxin.fasta]

>Bothrops_jararaca|TRINITY_DN48268_c0_g1_i1/1-169 len=543
VPLSIHLHRRFCKNHFHIFQSHVIQLDISTVPNIHLR-----IQWSLLVHIGQEVAILTFLS----------
-------------------------------------------SWQFLLPLVKDISKIPTAQGKPSSLRFCS
EI--------------------------------------------WLQSEVSMDHETEFPEPDKENEVESI
SKFSFLVDLE--------------------------------------------------------------
---------------------------------------------------LLLIFWKNMDLFSVFPLGFFE
YGSLLMKVS--------------LCTSGKQHPWKHSVH----------------------------------
------------------------------------------------------------------------
--------------------------------------------
>Bothrops_asper|TRINITY_DN17234_c0_g1_i1/1-548 len=1767
KLLLNLLHHLTESAVDQLGQLHQCYRDLFEEQENQTHQRKVCMAWLLQLCIYHELPVHLLQCICAVLAPYNS
FHFLGQQHLLIKFFLFLELHIIRFLFFAVWADWKIILDTLQVTGWYLVFAVFLDHQFYPSPNSEVYGGCFSK
ILGNLVLFGNLKLIEPNLLFYKFPSESMNGQHDQLTLNLELQILLFLLQSDGDQDHRISLNNQICFLLIQAF
HIFAPELELEYVGNTEIYEFLEKWKNVGTAQIDSWQVQSNWAWKLLLSFLSEHEQDKCSGLLDCSHVLEQGE
HPLYDQDHLTETAVSMLPLGRLLPASSVYFLISSLLKLYNQSLPSEYQIYQMLLCKWPLLMLICHFPLLQLG
YPHCIVQHKRELVFETRDVSRGYAICVSKMIIQCYPLLLSSLDAMAKAVHNKIGSYYHILEADVTKLVYLPF
VASGSGLKHFLSLLLCQKLYGQSLPGQNVLIVDSLFLLSREACNPLATTMHFCLLHLFLYSKSVQAVVERLE
FDLNLTFQQHAFLYLASFSTTQVSKFFQHAVVPHCYTLWHPLDP
>Non_Cytoplasmic_Domain|Bothrops_jararaca|match$2_15_50/1-36
----------------ERNLLHQSKRAILKKPKWKDG---------KQVHIFPENS-KKLQV----------
------------------------------------------------------------------------
------------------------------------------------------------------------
------------------------------------------------------------------------
------------------------------------------------------------------------
------------------------------------------------------------------------
------------------------------------------------------------------------
--------------------------------------------
>chi-Conotoxin|match$3_1_55/1-55
--------MRCFPVFVILLLLIASAPSVDARPKTKDG---------MPLASFHDNATRNLQI----------
------------------------------------------------------------------------
------------------------------------------------------------------------
------------------------------------------------------------------------
------------------------------------------------------------------------
-----------------------LCC--KHTPACC-------------------------------------
------------------------------------------------------------------------
--------------------------------------------
>Conus_ebraeus|Conotoxin-T|AGK23263.1/1-58
--------MRCFPVFVILLLLIASAPSVDARPKTKDG---------MPLASFHDNATRNLQI----------
------------------------------------------------------------------------
------------------------------------------------------------------------
------------------------------------------------------------------------
------------------------------------------------------------------------
-----------------------LCC--KHTPACCTGK----------------------------------
------------------------------------------------------------------------
--------------------------------------------
>Non_Cytoplasmic_Domain|match$1_23_58/1-36
------------------------------RPKTKDG---------MPLASFHDNATRNLQI----------
------------------------------------------------------------------------
------------------------------------------------------------------------
------------------------------------------------------------------------
------------------------------------------------------------------------
-----------------------LCC--KHTPACCTGK----------------------------------
------------------------------------------------------------------------
--------------------------------------------
