# Supplementary material for: Exploring the Venom Gland Transcriptome of Bothrops asper and Bothrops jararaca: De Novo Assembly and Analysis of Novel Toxic Proteins
Source: Toxins (Basel). 2024 Nov 27;16(12):511. doi: 10.3390/toxins16120511 (PMC11728684; doi:10.3390/toxins16120511)
Supplement: Supplementary file 1 [file toxins-16-00511-s001.zip › toxins-3245296-supplementary/alignment/S12_alignment_CftxB.fasta]

>Bothrops_asper|TRINITY_DN20202_c0_g1_i1 len=599 Expect = 4.5|contig_completo
-----L--SCK---------------------------------------------------------------------
----------------VGLITNSQLTTSILKYFSYRFFPIPLVLFQFNA-------------------------------
--------------------------------------------------------------------------------
---------------------------RKGNKSRCGKYCSPSLYYK----------------------------------
---------------------------IKLLHSHYGMLHLTSKTIKYKQVFLLFKCYLLILTISSIHHSNKHEIIVYNSH
VASLIGKNVLKISCFSILWTMYSQSQNWKCAS------MYVCMNTQKSIILNII-NKFCSSFIIFECFSLCSL-------
KITNLTFLF
>Bothrops_jararaca|TRINITY_DN2979_c0_g1_i1 len=247 Expect = 5.4|contig_completo
-----KRKPTKLN-------------------------------------------------------------------
--------------------------------------------------------------------------------
--------------------------------------------------------------------------------
----------------------------------VI-------IIL----------------------------------
---------------------------INILYDKYNFLNYFPISIHFFQ-------------------------------
------------------------------------SNIYFSFESFKADTLAISA-KFITFKVH-------------SAI
DGNSAFQYC
>Region_of_membrane_bound|in the extracellular region|match$1_25_461
IPNRAKRSSSEINAEIDGLIQQLTTVDADTKGIQETLTELKTTVSANPSRISQVSAVVKSVGSSLAKFKTGDPYNIVSGC
LDILSSIATTYNGPYGVGLGAVASLLSSVIGLFAQDGFKNSLKSIVDEAFKRYRDEELQGQLKGASRTFNDVIGTLKNLT
DKDTAVTDLEFSLATSSVSVSQFSNMLGIIESRINTGSTTTDLAEAKRTVDFIFLYLELAVMRETLLTQLILFTKKLGKF
ENYANGISASIDANKQAVHDTILFLHQMEPKNAVCGAYYYPVHHSDVSEGIFTFTRYFGLPDPPRNTFQGVYRVENRYWP
AWHICKESYMGNHMFRGCSYIKSAGVHISALDNGYLKLNLKGKNM-----------------------------------
-----------------YITKHAQGWAWGTADNDPGEQGYFIFVPLKSGYYMISTKKWPNYFVYMESSASGYIRSWHNNP
GLQGHWKLT
>Cytoplasmatic_domain|match$6_38_78
--------------------------------------------------------------------------------
--------------------------------------------------------------------------------
--------------------------------------------------------------------------------
---------------------------RKGNKSRCGKYCSPSLYYK----------------------------------
---------------------------IKLLHSHYGMLHLTSKTIKYK--------------------------------
--------------------------------------------------------------------------------
--------Q
