# Supplementary material for: Exploring the Venom Gland Transcriptome of Bothrops asper and Bothrops jararaca: De Novo Assembly and Analysis of Novel Toxic Proteins
Source: Toxins (Basel). 2024 Nov 27;16(12):511. doi: 10.3390/toxins16120511 (PMC11728684; doi:10.3390/toxins16120511)
Supplement: Supplementary file 1 [file toxins-16-00511-s001.zip › toxins-3245296-supplementary/alignment/S13_alignment_ARS.fasta]

>Sulfatase|conserved_site|match$1_45_57
---------------------------------------------------PLCTPSRSQLLTG----------------
--------------------------------------------------------------------------------
--------------------------------------------------------------------------------
--------------------------------------------------------------------------------
------------------------------------------------
>Bothrops_asper|TRINITY_DN1615_c0_g1_i8 len=4123|contig
AVFKKPNFIVILADDIGWGDFGANWDLKKGTPNLDKIAQEGMRFLDFHSAASTCSPSRASLLTGRLGLRNGVTHNFAVT-
SVAGLPLNETILAEVLKEAGYLTAMIGKWHLGHH-GSFHPSFRGFDFYFGIP-----YSPDMGCTDTPGYNLPPCPACPR
CSTTVTNHQKNCYPEIALPLFENLTIVQQPVNLTALATKYTEKVVHFIHYASQKGLPFFLYLALAHMHVPLVLSETPWNQ
SCQDPYGTYLKEMDALVGQVKDAVDSTAKEDTFLWFTGDNGPWSEKCDYAGSVGPYTGMWQKTKGGSSAKQTTWEGGHRV
PTVAYWPGKIPANVTSPLMLSTLDIFPTLVSLANATLPLNRRFDGIDI
>Sulfatase|domain|match$8_6_347
-----PNFIVILADDIGWGDFGANWDLKKGTPNLDKIAQEGMRFLDFHSAASTCSPSRASLLTGRLGLRNGVTHNFAVT-
SVAGLPLNETILAEVLKEAGYLTAMIGKWHLGHH-GSFHPSFRGFDFYFGIP-----YSPDMGCTDTPGYNLPPCPACPR
CSTTVTNHQKNCYPEIALPLFENLTIVQQPVNLTALATKYTEKVVHFIHYASQKGLPFFLYLALAHMHVPLVLSETPWNQ
SCQDPYGTYLKEMDALVGQVKDAVDSTAKEDTFLWFTGDNGPWSEKCDYAGSVGPYTGMWQKTKGGSSAKQTTWEGGHRV
PTVAYWPGKIPANVTSPLMLSTLDIFPTLVSLAN--------------
>Sulfatase|conserved_site|match$11_93_103
--------------------------------------------------------------------------------
-------------------GYVTHMVGKWH--------------------------------------------------
--------------------------------------------------------------------------------
--------------------------------------------------------------------------------
------------------------------------------------
>Bothrops_jararaca|TRINITY_DN28638_c0_g1_i1 len=643|contig
-----PHLVFILADDLGWNDVGWHGS-QILTPNLDALGAEGVRLERYYT-QPLCTPSRSQLLTGRYQIHTGLQHQIIWPC
QPSCVPLDEKLLPELLKEAGYVTHMVGKWHLGMYRKECLPTHRGFDTYFGYLLGSEDYYSHVRCMPIVSKNVTRCALDFR
DGEKIAAGFKNMYSTN----------VFTKRALEHIASHQTEK-------------TLFLYFA-----------------
--------------------------------------------------------------------------------
------------------------------------------------
>Arylsulfatase_B|family|match$3_1_193
-----PHLVFILADDLGWNDVGWHGS-QILTPNLDALGAEGVRLERYYT-QPLCTPSRSQLLTGRYQIHTGLQHQIIWPC
QPSCVPLDEKLLPELLKEAGYVTHMVGKWHLGMYRKECLPTHRGFDTYFGYLLGSEDYYSHVRCMPIVSKNVTRCALDFR
DGEKIAAGFKNMYSTN----------VFTKRALEHIASHQTEK-------------TLFLYFA-----------------
--------------------------------------------------------------------------------
------------------------------------------------
>Sulfatase|N-terminal|match$2_1_192
-----PHLVFILADDLGWNDVGWHGS-QILTPNLDALGAEGVRLERYYT-QPLCTPSRSQLLTGRYQIHTGLQHQIIWPC
QPSCVPLDEKLLPELLKEAGYVTHMVGKWHLGMYRKECLPTHRGFDTYFGYLLGSEDYYSHVRCMPIVSKNVTRCALDFR
DGEKIAAGFKNMYSTN----------VFTKRALEHIASHQTEK-------------TLFLYF------------------
--------------------------------------------------------------------------------
------------------------------------------------
