# Supplementary material for: Exploring the Venom Gland Transcriptome of Bothrops asper and Bothrops jararaca: De Novo Assembly and Analysis of Novel Toxic Proteins
Source: Toxins (Basel). 2024 Nov 27;16(12):511. doi: 10.3390/toxins16120511 (PMC11728684; doi:10.3390/toxins16120511)
Supplement: Supplementary file 1 [file toxins-16-00511-s001.zip › toxins-3245296-supplementary/alignment/S14_alignment_ARS I.fasta]

>SGNH_hydrolase_esterase|domain|match$4_38_198
--------------------------------------------------------------------------------
--------------------------------------------------------------------------------
--------------------------------------------------------------------------------
--------------------------------------------------------------------------------
--------------------------------------------------------------------------------
--------------------------------------------------------------------------------
--------------------------------------------------------------------------------
-----------------------------------------FIGDSLVQLLHQ--FEIWRELFSPLHALNFGIGGDATQH
VLWRLQNGELQHIRPKIVVLWVGTNNHGHTAE---QVAAGIEAIVRVINQQQPQARVVVLGLLPRGKTPN-PLREKNRRV
NELLKVKVPLLLNASFLNVDPGFVHSDGTISHHDMYDYLHLTRNGYAR------------------------
>SGNH_hydrolase|superfamily|match$3_1_198
---------------------------------------NPASTPTPVI-D-----------------------------
--------------------------------------------------------------------------------
-----------------------------------------------------------VQ-------------------
--------------------------------------------------------------------------------
--------------------------------------------------------------------------------
--------------GDGRWMS---L-------------------------------------------------------
--------------------------------------------------------------------------------
-------------------------HHRFIADSKDKEPEVVFIGDSLVQLLHQ--FEIWRELFSPLHALNFGIGGDATQH
VLWRLQNGELQHIRPKIVVLWVGTNNHGHTAE---QVAAGIEAIVRVINQQQPQARVVVLGLLPRGKTPN-PLREKNRRV
NELLKVKVPLLLNASFLNVDPGFVHSDGTISHHDMYDYLHLTRNGYAR------------------------
>Bothrops_jararaca|TRINITY_DN1512_c4_g2_i1 len=1175|contig
---------------------------------------NPASTPTPVI-D-----------------------------
--------------------------------------------------------------------------------
-----------------------------------------------------------VQ-------------------
--------------------------------------------------------------------------------
--------------------------------------------------------------------------------
--------------GDGRWMS---L-------------------------------------------------------
--------------------------------------------------------------------------------
-------------------------HHRFIADSKDKEPEVVFIGDSLVQLLHQ--FEIWRELFSPLHALNFGIGGDATQH
VLWRLQNGELQHIRPKIVVLWVGTNNHGHTAE---QVAAGIEAIVRVINQQQPQARVVVLGLLPRGKTPN-PLREKNRRV
NELLKVKVPLLLNASFLNVDPGFVHSDGTISHHDMYDYLHLTRNGYAR------------------------
>Bothrops_asper|TRINITY_DN1776_c1_g1_i1 len=1271|contig
---------------------------------------NPASTPTPVI-D-----------------------------
--------------------------------------------------------------------------------
-----------------------------------------------------------VQ-------------------
--------------------------------------------------------------------------------
--------------------------------------------------------------------------------
--------------GDGRWMS---L-------------------------------------------------------
--------------------------------------------------------------------------------
-------------------------HHRFIADSKDKEPEVVFIGDSLVQLLHQ--FEIWRELFSPLHALNFGIGGDATQH
VLWRLQNGELQHIRPKIVVLWVGTNNHGHTAE---QVAAGIEAIVRVINQQQPQARVVVLGLLPRGKTPN-PLREKNKRV
NELLKVKVPLLLNASFLNVDPGFVHSDGTISHHDMYDYLHLTRNGYAR------------------------
>Sulfatase|conserved_site|match$17_168_178
--------------------------------------------------------------------------------
--------------------------------------------------------------------------------
--------------------------------------------------------------------------------
--------------------------------------------------------------------------------
--------------------------------------------------------------------------------
--------------------------------------------------------------------------------
--------------------------------------------------------------------------------
--------------------------------------------------------------------------GYQ---
--------------------------------------------------------------------------------
----------------------------------------TAIIGKWH------------------------
>Novipirellula_aureliae|TWU36542.1
MERVLDNFILPDKSLHCVAPRRKCDKIANRSWVGIVYKENDLTQPPPPLQDHLMKSSIFSIGILLVCLCSGGADAVAKQP
NILFIFSDDHAPQAIGAYGSKINQTPNLDRIAKEGAVFRHSFCANSICGPSRACILTGKHSYLNGFLRNSDRFDGSQTTF
PKLLQQVGYQTAIIGKWHLTTDPVGFDHWEILPGQGSYYNPDFIQMDRTRKAYPGYVTDIITDRALQWLKEQRDPDKPFV
LMCQHKAPHRNWSPPSRYFSLYKGVDIPEPDTLFDDYSGRSELLKQNEMTLKDHFFWGWDAKQKGENPFPKYFASGLANG
EYRRMNSEQKAQWDAAYEPENQAFIERMKAGELSDKDVLRWKYQRYIKDYLRCIQAVDDSVGSVLDYLDESKLADDTIVI
YSSDQGFYLGEHGWYDKRWMFEESLKMPFLIRWPGVVEPGIESTAMIQNIDYAPTFLEVAGAPVPEEIQGRSLVPILKNK
GKATDDWRDAIYYAYYENGASHNVPIHDGIRTERYKLMFFPRNREWNLFDLKKDPKELKSVHQDLAYSETFSGLKRQYHK
IHQLYQVNTAAIPASRLDVPHWRARDAAITQKARKGNFDLAFIGDSITQGWEGAGDAIWKEFYADRHAINLGISGDRTEH
VIWRLQHGNLGKMQPKVAVVMIGTNNTGHLQQDPTEVAAGVKRILDLLRESRPDTKVLLLGIFPRGKNPSDVLRKNNNEI
NNEIKRYA-DGKHIHYMDIGSIFLEADGTISDEVMPDYLHLSKEGYARWAKAIEPKLQALGVEPSVHAASPQ
>Sulfatase|conserved_site|match$14_126_138
--------------------------------------------------------------------------------
--------------------------------------------------------------------------------
--------------------------------------------------------------------------------
--------------------------------------------------------------------------------
--------------------------------------------------------------------------------
--------------------------------------------------------------------------------
--------------------------------------------------------------------------------
-----------------------------------------------------------------------SICGPSRAC
I-------------------------------------------------------------------------------
---------------------------------------------LTG------------------------
