# Supplementary material for: Exploring the Venom Gland Transcriptome of Bothrops asper and Bothrops jararaca: De Novo Assembly and Analysis of Novel Toxic Proteins
Source: Toxins (Basel). 2024 Nov 27;16(12):511. doi: 10.3390/toxins16120511 (PMC11728684; doi:10.3390/toxins16120511)
Supplement: Supplementary file 1 [file toxins-16-00511-s001.zip › toxins-3245296-supplementary/alignment/S1_alignmen_PLA2-B.jararaca.fasta]

CLUSTAL

Bothrops_jararaca|TRINITY_DN102_c0_g1_i8,/1-96   ---------------------------DLMQFETLI-MKIAGRSGVWYYGSYGCYCGSGG
Aspartic_acid_active_site|Phospholipase/1-11     ------------------------------------------------------------
Oxyuranus_scutellatus|P00616.2|PA2HG_OXYSC/1-152 MHPAHLLVLLAVCVSLLGSSEIPQPSLDFEQFSNMIQCTIPCGESCLAYMDYGCYCGPGG
Histidine_active_site|Phospholipase/1-8          ------------------------------------------------------------
Domain_Phospholipase_A2|match$10_2_96/1-95       ----------------------------LMQFETLI-MKIAGRSGVWYYGSYGCYCGSGG
Phospholipase_A2|Family|match$9_2_96/1-95        ----------------------------LMQFETLI-MKIAGRSGVWYYGSYGCYCGSGG

Bothrops_jararaca|TRINITY_DN102_c0_g1_i8,/1-96   QGRPQDASDRCCFVHDCCY---GKVTGC-----DPKMDSYTYSEENGVVVCGGD-DPCKK
Aspartic_acid_active_site|Phospholipase/1-11     ------------------------------------------------------------
Oxyuranus_scutellatus|P00616.2|PA2HG_OXYSC/1-152 SGTPIDDLDRCCKTHDECYAEAGKLSACKSVLSEPNNDTYSYECNEGQLTCNDDNDECKA
Histidine_active_site|Phospholipase/1-8          ----------CCFVHDCC------------------------------------------
Domain_Phospholipase_A2|match$10_2_96/1-95       QGRPQDASDRCCFVHDCCY---GKVTGC-----DPKMDSYTYSEENGVVVCGGD-DPCKK
Phospholipase_A2|Family|match$9_2_96/1-95        QGRPQDASDRCCFVHDCCY---GKVTGC-----DPKMDSYTYSEENGVVVCGGD-DPCKK

Bothrops_jararaca|TRINITY_DN102_c0_g1_i8,/1-96   QICECDRVAATCF-------------------
Aspartic_acid_active_site|Phospholipase/1-11     -ICECDRVAATC--------------------
Oxyuranus_scutellatus|P00616.2|PA2HG_OXYSC/1-152 FICNCDRTAVTCFAGAPYNDLNYNIGMIEHCK
Histidine_active_site|Phospholipase/1-8          --------------------------------
Domain_Phospholipase_A2|match$10_2_96/1-95       QICECDRVAATCF-------------------
Phospholipase_A2|Family|match$9_2_96/1-95        QICECDRVAATCF-------------------
