# Supplementary material for: Exploring the Venom Gland Transcriptome of Bothrops asper and Bothrops jararaca: De Novo Assembly and Analysis of Novel Toxic Proteins
Source: Toxins (Basel). 2024 Nov 27;16(12):511. doi: 10.3390/toxins16120511 (PMC11728684; doi:10.3390/toxins16120511)
Supplement: Supplementary file 1 [file toxins-16-00511-s001.zip › toxins-3245296-supplementary/alignment/S2_alignment_PLA2-B.asper.fasta]

CLUSTAL

Bothrops_asper|TRINITY_DN42223_c0_g1_i1,/1-130   ---------------------IPVPSRNLLQFSNMIKCTIPDSNPVLDYANYGCYCGFGG
Aspartic_acid_active_site|Phospholipase/1-11     ------------------------------------------------------------
Oxyuranus_scutellatus|P00616.2|PA2HG_OXYSC/1-152 MHPAHLLVLLAVCVSLLGSSEIPQPSLDFEQFSNMIQCTIPCGESCLAYMDYGCYCGPGG
Histidine_active_site|Phospholipase/1-8          ------------------------------------------------------------
Domain_Phospholipase_A2|match$12_7_129/1-123     ---------------------------NLLQFSNMIKCTIPDSNPVLDYANYGCYCGFGG
Phospholipase_A2|Family|match$11_5_130/1-126     -------------------------SRNLLQFSNMIKCTIPDSNPVLDYANYGCYCGFGG

Bothrops_asper|TRINITY_DN42223_c0_g1_i1,/1-130   SGTPVDKLDRCCQTHDQCYSNAKKHPACRFLLDNPYTKTYSYTCSGGIITCKDDKDECAA
Aspartic_acid_active_site|Phospholipase/1-11     ------------------------------------------------------------
Oxyuranus_scutellatus|P00616.2|PA2HG_OXYSC/1-152 SGTPIDDLDRCCKTHDECYAEAGKLSACKSVLSEPNNDTYSYECNEGQLTCNDDNDECKA
Histidine_active_site|Phospholipase/1-8          ----------CCQTHDQC------------------------------------------
Domain_Phospholipase_A2|match$12_7_129/1-123     SGTPVDKLDRCCQTHDQCYSNAKKHPACRFLLDNPYTKTYSYTCSGGIITCKDDKDECAA
Phospholipase_A2|Family|match$11_5_130/1-126     SGTPVDKLDRCCQTHDQCYSNAKKHPACRFLLDNPYTKTYSYTCSGGIITCKDDKDECAA

Bothrops_asper|TRINITY_DN42223_c0_g1_i1,/1-130   FICNCDRSAAICFAGAPYNEEYKNLDD-KHCK
Aspartic_acid_active_site|Phospholipase/1-11     -ICNCDRSAAIC--------------------
Oxyuranus_scutellatus|P00616.2|PA2HG_OXYSC/1-152 FICNCDRTAVTCFAGAPYNDLNYNIGMIEHCK
Histidine_active_site|Phospholipase/1-8          --------------------------------
Domain_Phospholipase_A2|match$12_7_129/1-123     FICNCDRSAAICFAGAPYNEEYKNLDD-KHC-
Phospholipase_A2|Family|match$11_5_130/1-126     FICNCDRSAAICFAGAPYNEEYKNLDD-KHCK
