# Supplementary material for: Exploring the Venom Gland Transcriptome of Bothrops asper and Bothrops jararaca: De Novo Assembly and Analysis of Novel Toxic Proteins
Source: Toxins (Basel). 2024 Nov 27;16(12):511. doi: 10.3390/toxins16120511 (PMC11728684; doi:10.3390/toxins16120511)
Supplement: Supplementary file 1 [file toxins-16-00511-s001.zip › toxins-3245296-supplementary/alignment/S3_alignment_PLA2.fasta]

CLUSTAL

Bothrops_jararaca|TRINITY_DN102_c0_g1_i8,/1-96                      ---------------------------DLMQFETLI-MKIAGRSGVWYYGSYGCYCGSGG
Bothrops_asper|TRINITY_DN42223_c0_g1_i1,/1-130                      ---------------------IPVPSRNLLQFSNMIKCTIPDSNPVLDYANYGCYCGFGG
Oxyuranus_scutellatus|P00616.2|PA2HG_OXYSC/1-152                    MHPAHLLVLLAVCVSLLGSSEIPQPSLDFEQFSNMIQCTIPCGESCLAYMDYGCYCGPGG
Histidine_active_site|Phospholipase/1-8                             ------------------------------------------------------------
Domain_Phospholipase_A2|match$17_28_152|Oxyuranus_scutellatus/1-125 ---------------------------DFEQFSNMIQCTIPCGESCLAYMDYGCYCGPGG
Aspartic_acid_active_site|Phospholipase/1-11                        ------------------------------------------------------------
Phospholipase_A2|Family|match$1_26_140|Oxyuranus_scutellatus/1-115  -------------------------SLDFEQFSNMIQCTIPCGESCLAYMDYGCYCGPGG

Bothrops_jararaca|TRINITY_DN102_c0_g1_i8,/1-96                      QGRPQDASDRCCFVHDCCY---GKVTGC-----DPKMDSYTYSEENGVVVCGGD-DPCKK
Bothrops_asper|TRINITY_DN42223_c0_g1_i1,/1-130                      SGTPVDKLDRCCQTHDQCYSNAKKHPACRFLLDNPYTKTYSYTCSGGIITCKDDKDECAA
Oxyuranus_scutellatus|P00616.2|PA2HG_OXYSC/1-152                    SGTPIDDLDRCCKTHDECYAEAGKLSACKSVLSEPNNDTYSYECNEGQLTCNDDNDECKA
Histidine_active_site|Phospholipase/1-8                             ----------CCKTHDEC------------------------------------------
Domain_Phospholipase_A2|match$17_28_152|Oxyuranus_scutellatus/1-125 SGTPIDDLDRCCKTHDECYAEAGKLSACKSVLSEPNNDTYSYECNEGQLTCNDDNDECKA
Aspartic_acid_active_site|Phospholipase/1-11                        ------------------------------------------------------------
Phospholipase_A2|Family|match$1_26_140|Oxyuranus_scutellatus/1-115  SGTPIDDLDRCCKTHDECYAEAGKLSACKSVLSEPNNDTYSYECNEGQLTCNDDNDECKA

Bothrops_jararaca|TRINITY_DN102_c0_g1_i8,/1-96                      QICECDRVAATCF-------------------
Bothrops_asper|TRINITY_DN42223_c0_g1_i1,/1-130                      FICNCDRSAAICFAGAPYNE-EYKNLDDKHCK
Oxyuranus_scutellatus|P00616.2|PA2HG_OXYSC/1-152                    FICNCDRTAVTCFAGAPYNDLNYNIGMIEHCK
Histidine_active_site|Phospholipase/1-8                             --------------------------------
Domain_Phospholipase_A2|match$17_28_152|Oxyuranus_scutellatus/1-125 FICNCDRTAVTCFAGAPYNDLNYNIGMIEHCK
Aspartic_acid_active_site|Phospholipase/1-11                        -ICNCDRTAVTC--------------------
Phospholipase_A2|Family|match$1_26_140|Oxyuranus_scutellatus/1-115  FICNCDRTAVTCFAGAPYND------------
