# Supplementary material for: Exploring the Venom Gland Transcriptome of Bothrops asper and Bothrops jararaca: De Novo Assembly and Analysis of Novel Toxic Proteins
Source: Toxins (Basel). 2024 Nov 27;16(12):511. doi: 10.3390/toxins16120511 (PMC11728684; doi:10.3390/toxins16120511)
Supplement: Supplementary file 1 [file toxins-16-00511-s001.zip › toxins-3245296-supplementary/alignment/S4_alignment_AG5-B.jararaca.fa]

>Bothrops_jararaca|TRINITY_DN21664_c0_g1_i1/1-147 len=550|Expect = 1e-18
----LSWSFTDEEKQQIVDKHNLYRSMVSPSAANMLKMRWDSELETFAQNYSTRCTWEHNKE--RGYRGENL
FAMTGYLDLERAMEDWYIEYQDYNYSTLACEEGKMCGHYTQVVWATSERVGCGTTFCETLELINDTYMHLFV
CNYQPPGNI
>CAP|Domain|match$3_8_147/1-140
-----------EEKQQIVDKHNLYRSMVSPSAANMLKMRWDSELETFAQNYSTRCTWEHNKE--RGYRGENL
FAMTGYLDLERAMEDWYIEYQDYNYSTLACEEGKMCGHYTQVVWATSERVGCGTTFCETLELINDTYMHLFV
CNYQPPGNI
>CRISP|Family|match$9_11_147/1-137
--------------QQIVDKHNLYRSMVSPSAANMLKMRWDSELETFAQNYSTRCTWEHNKE--RGYRGENL
FAMTGYLDLERAMEDWYIEYQDYNYSTLACEEGKMCGHYTQVVWATSERVGCGTTFCETLELINDTYMHLFV
CNYQPPGNI
>Venom_allergen_5|match$4_76_91/1-16
------------------------------------------------------------------------
---------ERAMEDWYIEYQDYNY-----------------------------------------------
---------
>Venom_allergen_5|match$4_101_120/1-20
------------------------------------------------------------------------
----------------------------------MCGHYTQVVWATSERVGCGT------------------
---------
>Venom_allergen_5|match$4_4_20/1-17
-------SFTDEEKQQIVDKHNLY------------------------------------------------
------------------------------------------------------------------------
---------
