# Supplementary material for: Exploring the Venom Gland Transcriptome of Bothrops asper and Bothrops jararaca: De Novo Assembly and Analysis of Novel Toxic Proteins
Source: Toxins (Basel). 2024 Nov 27;16(12):511. doi: 10.3390/toxins16120511 (PMC11728684; doi:10.3390/toxins16120511)
Supplement: Supplementary file 1 [file toxins-16-00511-s001.zip › toxins-3245296-supplementary/alignment/S5_alignment_AG5-B.asper.fasta]

>CRISP|Cysteine-rich_secretory_protein|Family|match$8_16_145/1-130
---------------EVLRAHNDYRKKHGVPSLKLCKKLNREAQQYSEALASTRILKHSPESSSGKCGENLAWASYNQSG
NEVADRWYSEIKNYNFQSPGFSSGTGHFTAMVWKNAKKMGVGKAVASDGSTFVVARYEPAGNIVN-----
>Venom_allergen_5|match$1_105_121
--------------------------------------------------------------------------------
------------------------TGHFTAMVWKNAKKMGV-----------------------------
>Venom_allergen_5|match$1_132_145
--------------------------------------------------------------------------------
---------------------------------------------------FVVARYEPAGNIVN-----
>Venom_allergen_5|match$1_83_96
--------------------------------------------------------------------------------
--VADRWYSEIKNYNF------------------------------------------------------
>Bothrops_asper|TRINITY_DN30848_c0_g1_i1/1-150 len=571|Expect = 2e-05
KIISMGKSASRQFSGEVLRAHNDYRKKHGVPSLKLCKKLNREAQQYSEALASTRILKHSPESSSGKCGENLAWASYNQSG
NEVADRWYSEIKNYNFQSPGFSSGTGHFTAMVWKNAKKMGVGKAVASDGSTFVVARYEPAGNIVNSGQYE
>CAP|domain|match$9_12_145/1-134
-----------QFSGEVLRAHNDYRKKHGVPSLKLCKKLNREAQQYSEALASTRILKHSPESSSGKCGENLAWASYNQSG
NEVADRWYSEIKNYNFQSPGFSSGTGHFTAMVWKNAKKMGVGKAVASDGSTFVVARYEPAGNIVN-----
