# Supplementary material for: Exploring the Venom Gland Transcriptome of Bothrops asper and Bothrops jararaca: De Novo Assembly and Analysis of Novel Toxic Proteins
Source: Toxins (Basel). 2024 Nov 27;16(12):511. doi: 10.3390/toxins16120511 (PMC11728684; doi:10.3390/toxins16120511)
Supplement: Supplementary file 1 [file toxins-16-00511-s001.zip › toxins-3245296-supplementary/alignment/S6_alignment_AG5.fasta]

>Venom_allergen_5|match$4_35_51
----------------------------------G--LTKQEKQDILKEHNDF---------------------------
--------------------------------------------------------------------------------
-----------------------------------------------------
>CAP|superfamily|match$10_1_204
NNYCKIKCLKGGVHTACKYESLKPNCANKKVVAYG--LTKQEKQDILKEHNDFRQKIARGLETRGNPGPQPPAKNMKNLV
WSDELAYIAQVWANQCQYGHDTCRDVAKYPVGQNV-ALTGSTAAKYD-NPVKLVKMWEDEVKDYNPKKKFSENNFLKIGH
YTQMVWANTKEVGCGS-----IKYIQDKWHKHYLVCNYGPSGNFGNEELYQTK
>Bothrops_jararaca|TRINITY_DN21664_c0_g1_i1/1-147 len=550|Expect = 1e-18
-------------------------------LSWS--FTDEEKQQIVDKHNLYRSMVS------------PSAANMLKMR
WDSELETFAQNYSTRCTWEHNKERGY----RGENLFAMTG-----YL-DLERAMEDWYIEYQDYNYSTLACEEGK-MCGH
YTQVVWATSERVGCGTTFCETLELINDT-YMHLFVCNYQPPGNI---------
>CRISP|Cysteine-rich-secretory|match$3_42_197
-------------------------------------------QDILKEHNDFRQKIARGLETRGNPGPQPPAKNMKNLV
WSDELAYIAQVWANQCQYGHDTCRDVAKYPVGQNV-ALTGSTAAKYD-NPVKLVKMWEDEVKDYNPKKKFSENNFLKIGH
YTQMVWANTKEVGCGS-----IKYIQDKWHKHYLVCNYGPSGNFGN-------
>Vespula_germanica|P35784.1|VA5_VESGE RecName: Full=Venom allergen 5;Cysteine-rich venom protein
NNYCKIKCLKGGVHTACKYESLKPNCANKKVVAYG--LTKQEKQDILKEHNDFRQKIARGLETRGNPGPQPPAKNMKNLV
WSDELAYIAQVWANQCQYGHDTCRDVAKYPVGQNV-ALTGSTAAKYD-NPVKLVKMWEDEVKDYNPKKKFSENNFLKIGH
YTQMVWANTKEVGCGS-----IKYIQDKWHKHYLVCNYGPSGNFGNEELYQTK
>Venom_allergen_5|match$4_127_142
--------------------------------------------------------------------------------
--------------------------------------------------VKLVKMWEDEVKDYNP--------------
-----------------------------------------------------
>Bothrops_asper|TRINITY_DN30848_c0_g1_i1/1-150 len=571|Expect = 2e-05
-----------------------------KIISMGKSASRQFSGEVLRAHNDYRKKHG-------V----PSLKLCKKL-
-NREAQQYSEALASTRILKHSPESS--SGKCGENL-AWAS-----YNQSGNEVADRWYSEIKNYNFQSPGFSS---GTGH
FTAMVWKNAKKMGVGK-----A--VASD-GSTFVVARYEPAGNIVNSGQY--E
>Venom_allergen_5|match$4_77_95
------------------------------------------------------------------------------LV
WSDELAYIAQVWANQCQ---------------------------------------------------------------
-----------------------------------------------------
