# Supplementary material for: Exploring the Venom Gland Transcriptome of Bothrops asper and Bothrops jararaca: De Novo Assembly and Analysis of Novel Toxic Proteins
Source: Toxins (Basel). 2024 Nov 27;16(12):511. doi: 10.3390/toxins16120511 (PMC11728684; doi:10.3390/toxins16120511)
Supplement: Supplementary file 1 [file toxins-16-00511-s001.zip › toxins-3245296-supplementary/alignment/S8_alignment_GDPD-B.asper.fasta]

>PLC_phosphodiesterase|TIM beta/alpha-barrel domain superfamily|match$3_1_40
--------------------------------------------------------------------------------
--------------------------------------------------------------------------------
----------------------------------------------------------QVLLWVLNEEKEFEEAFSYGVS
GIMSDYPTLLRHYLNTHS---------------
>Bothrops_asper|TRINITY_DN3626_c0_g1_i3 len=1720|Expect = 9.6|contig
--------------------------------------------------------------------------------
--------------------------------------------------------------------------------
----------------------------------------------------------QVLLWVLNEEKEFEEAFSYGVS
GIMSDYPTLLRHYLNTHS---------------
>GDPD_like_SMaseD_PLD|Domain|Glycerophosphodiester phosphodiesterase domain|match$2_8_280
WNLGHMVNAVKQIPTFLNDGANAIEADITFKGAVPTYSYHGTPCDFGRDCIRWEYFDVFLRTLREYTTPGNSKYREKFIL
FVLDLKTGSLNNHEVRKAGENVAKGLLENYWNNGNNGGRAYVVLSLPDIAHYEFIRTFKEVLKTAGHENLLDKVGYDLSG
PYWPSLPSLDSVHEAFKKAGVDGHVWLSDGLTNWAKLGDMARLKEIIKSRDSENGFISKVYYWSVDKYSTTRTALDVGVD
GIMTNYPYVIIDVLNENGYKDKYRLATYDDNPW
>Glycerophosphodiester_phosphodiesterase|match$2_1_36
--------------------------------------------------------------------------------
--------------------------------------------------------------------------------
----------------------------------------------------------QVLLWVLNEEKEFEEAFSYGVS
GIMSDYPTLLRHYL-------------------
